# Supplementary material for: A Prognostic Model for Breast Cancer Based on Cancer Incidence-Related DNA Methylation Pattern
Source: Front Genet. 2022 Jan 3;12:814480. doi: 10.3389/fgene.2021.814480 (PMC8762114; doi:10.3389/fgene.2021.814480)
Supplement: Supplementary file 1 [file Table2.XLSX]

## Sheet: Supplemental Table 2
Supplemental Table 2. Univariate analysis of BCIP score in subgroups of BC patients in TCGA cohort
Subgroup	HR	95%_lower	95%_upper
Subtype (IHC)
Luminal A/B	8.526	3.869	18.79
HER2	22097	0	1.4869e+38
TNBC	1.261	0.347	4.59
Age
<40	7.746	0.453	132.4
>=40	4.9	2.683	8.98
Tumor size
<= 2cm	3.598	0.725	17.865
> 2cm	5.019	2.684	9.386
Lymph nodestatus
Non-metastasis	4.022	1.209	13.379
Metastasis	5.987	3.084	11.623
