# Supplementary material for: A Prognostic Model for Breast Cancer Based on Cancer Incidence-Related DNA Methylation Pattern
Source: Front Genet. 2022 Jan 3;12:814480. doi: 10.3389/fgene.2021.814480 (PMC8762114; doi:10.3389/fgene.2021.814480)
Supplement: Supplementary file 2 [file Table3.XLSX]

## Sheet: Supplemental table 3
gene	corResult	corResult_test
TSPAN6	-0.199929	1.4e-07
TNMD	-0.167076	1.15e-05
DPM1	0.0460398	0.229841
SCYL3	0.148265	0.000101756
C1orf112	0.0986845	0.00991645
FGR	-0.268918	9.2e-13
CFH	-0.231324	9.77e-10
FUCA2	0.0686491	0.0731963
GCLC	-0.0519431	0.175441
NFYA	-0.0294783	0.44214
STPG1	-0.100282	0.00877566
NIPAL3	-0.162152	2.09e-05
LAS1L	0.0944077	0.0136457
ENPP4	-0.00357584	0.925735
SEMA3F	0.298196	1.79e-15
CFTR	-0.186641	9.18e-07
ANKIB1	0.0773457	0.043465
CYP51A1	0.107344	0.00501193
KRIT1	0.0566822	0.139211
RAD52	0.0674266	0.0784711
MYH16	-0.0640476	0.0946707
BAD	0.0503591	0.188996
LAP3	-0.0787401	0.0398087
CD99	-0.0319989	0.404092
HS3ST1	-0.202315	9.88e-08
AOC1	-0.101203	0.00817213
WNT16	-0.268431	1.01e-12
HECW1	-0.119708	0.00173781
MAD1L1	-0.00170348	0.964582
LASP1	0.120038	0.0016871
SNX11	0.0476971	0.213486
TMEM176A	-0.197752	1.93e-07
M6PR	-0.0375257	0.32781
KLHL13	-0.139997	0.00024501
CYP26B1	-0.191822	4.48e-07
ICA1	0.217375	9.75e-09
DBNDD1	0.111283	0.00361571
ALS2	0.0460092	0.230152
CASP10	-0.196314	2.37e-07
CFLAR	-0.212596	2.07e-08
TFPI	-0.201864	1.06e-07
NDUFAF7	-0.135132	0.000402005
RBM5	0.0164098	0.668807
MTMR7	-0.0317057	0.408414
SLC7A2	0.12993	0.000670564
ARF5	0.0780979	0.041459
SARM1	-0.0949686	0.0130949
POLDIP2	0.248258	4.88e-11
PLXND1	-0.0438537	0.252751
AK2	-0.108872	0.00442097
CD38	-0.222216	4.46e-09
FKBP4	0.287807	1.79e-14
KDM1A	-0.126414	0.000937869
RBM6	0.0286922	0.454412
CAMKK1	-0.0206838	0.58973
RECQL	-0.101151	0.00820499
CCDC132	0.0600394	0.117238
HSPB6	-0.192011	4.37e-07
ARHGAP33	0.0939844	0.0140748
NDUFAB1	0.156903	3.86e-05
PDK4	-0.110405	0.00389193
SLC22A16	-0.243405	1.18e-10
ZMYND10	0.152011	6.73e-05
ABCB5	-0.132419	0.000526166
ARX	0.223203	3.8e-09
SLC25A13	0.00179597	0.96266
ST7	0.0605662	0.114051
CDC27	0.0178114	0.64241
SLC4A1	0.0339991	0.375338
CALCR	-0.151116	7.43e-05
HCCS	-0.0447026	0.243673
DVL2	-0.0856328	0.0253309
PRSS22	0.0707638	0.0647569
UPF1	0.0520008	0.174961
SKAP2	-0.238867	2.64e-10
SLC25A5	0.0145274	0.704903
CCDC109B	-0.0754108	0.0490043
HOXA11	-0.0228662	0.551084
POLR2J	0.16975	8.3e-06
DHX33	-0.0792281	0.0385922
MEOX1	-0.230091	1.2e-09
THSD7A	-0.154386	5.15e-05
LIG3	0.178022	2.9e-06
RPAP3	0.119138	0.00182892
ACSM3	-0.189556	6.15e-07
AC004381.6	0.205903	5.78e-08
CIAPIN1	-0.0433808	0.257908
SPPL2B	0.136902	0.000336379
FAM214B	-0.0254249	0.507418
COPZ2	-0.117288	0.00215512
PRKAR2B	0.0303237	0.429156
MSL3	-0.299117	1.46e-15
CREBBP	0.0154173	0.68775
BZRAP1	0.033907	0.376634
MPO	-0.280901	7.82e-14
PON1	-0.0783067	0.0409162
GCFC2	-0.0240167	0.531224
WDR54	0.113454	0.00300699
CROT	0.152928	6.07e-05
ABCB4	-0.0116326	0.761706
KMT2E	-0.0579441	0.130607
RHBDD2	0.164525	1.57e-05
SOX8	-0.313079	5.64e-17
IBTK	0.0931895	0.0149128
ZNF195	-0.0327643	0.392937
MYCBP2	-0.205698	5.96e-08
FBXL3	-0.12351	0.00122956
ITGAL	-0.122783	0.00131459
PDK2	0.145566	0.000136265
ITGA3	-0.00427807	0.911206
ZFX	0.0414986	0.279155
LAMP2	-0.0426382	0.266153
ITGA2B	0.0708889	0.0642839
ASB4	-0.203238	8.61e-08
GDE1	0.0978211	0.0105865
C19orf60	0.0208415	0.586897
CRLF1	-0.115145	0.00259927
OSBPL7	0.0115348	0.763651
TMEM98	-0.1239	0.00118595
YBX2	0.180405	2.12e-06
KRT33A	-0.0567359	0.138836
MAP3K14	-0.202067	1.02e-07
ABCC8	0.174662	4.47e-06
CACNG3	-0.110357	0.00390766
TMEM132A	0.081505	0.0333246
AP2B1	0.155819	4.37e-05
TAC1	-0.0579732	0.130414
ZNF263	0.237003	3.67e-10
CX3CL1	-0.369681	1.64e-23
SPATA20	0.239634	2.31e-10
CACNA1G	-0.174099	4.8e-06
TNFRSF12A	-0.108577	0.00452974
DLX6	-0.226007	2.39e-09
MAP3K9	-0.0191575	0.617477
RALA	0.00867753	0.821043
BAIAP2L1	0.126469	0.000933003
KDM7A	-0.0962398	0.0119186
ETV1	-0.141769	0.000203771
AGK	0.00472771	0.901918
ALDH3B1	-0.0774208	0.0432612
TTC22	-0.256306	1.08e-11
PHTF2	0.0570361	0.136755
CCL26	-0.146417	0.00012435
FARP2	0.0456654	0.233657
USH1C	-0.13656	0.000348229
GGCT	0.226728	2.12e-09
DBF4	0.073803	0.0540462
TBXA2R	0.0246825	0.519898
IFRD1	-0.143527	0.000169352
LGALS14	-0.127311	0.000861616
COX10	-0.11582	0.00245117
GTF2IRD1	0.236951	3.7e-10
PAF1	0.0452122	0.238335
VPS41	0.109475	0.00420556
ARHGAP44	-0.00076054	0.984183
ELAC2	-0.0760549	0.0470983
SCIN	-0.0391128	0.307751
ARSD	0.14187	0.000201624
PNPLA4	0.156412	4.09e-05
MYH13	-0.133265	0.000484077
ADIPOR2	0.117656	0.00208632
CDKL3	0.194622	3.02e-07
UPP2	-0.0144833	0.705759
PRSS21	-0.147607	0.000109323
MARK4	0.0418708	0.274862
PROM1	-0.326558	2.07e-18
CCDC124	0.039754	0.299882
CEACAM21	-0.201148	1.17e-07
PAFAH1B1	-0.137267	0.000324133
NOS2	-0.0977794	0.0106199
DNAH9	-0.107247	0.00505166
KIAA0100	0.0952803	0.0127973
SLC13A2	0.00637452	0.868025
GAS7	-0.228215	1.65e-09
TRAPPC6A	0.134703	0.000419608
MATK	-0.215056	1.41e-08
CEACAM7	0.206115	5.6e-08
CD79B	-0.264388	2.26e-12
SCN4A	-0.106689	0.0052862
ST7L	-0.0549693	0.151577
TKTL1	-0.267107	1.32e-12
PAX6	-0.0790025	0.0391507
RPUSD1	0.0870452	0.0230056
RHBDF1	0.123063	0.00128116
LUC7L	0.118614	0.00191627
CACNA2D2	0.202321	9.87e-08
BAIAP3	0.149934	8.47e-05
TSR3	0.112461	0.0032727
PIGQ	0.194914	2.9e-07
CRAMP1L	0.0565281	0.140291
TEAD3	-0.0845414	0.0272643
SELE	-0.237341	3.46e-10
DNAJC11	-0.00264989	0.94493
FMO3	-0.154971	4.82e-05
MYLIP	0.0976129	0.0107541
NOX1	0.215447	1.32e-08
E2F2	0.047498	0.215405
PSMB1	0.0962729	0.0118893
SYN1	-0.205837	5.83e-08
JARID2	-0.00127986	0.973386
CDKL5	-0.12921	0.00071873
CAMK1G	-0.0900877	0.0186165
CDK11A	-0.0298022	0.437138
NADK	-0.0519017	0.175785
TFAP2B	0.0278873	0.467173
TFAP2D	-0.0748192	0.0508116
DLEC1	-0.101642	0.00789812
CYTH3	-0.168442	9.76e-06
ADAM22	0.0260413	0.497176
SYPL1	-0.0449555	0.241014
CYB561	0.282827	5.2e-14
SPAG9	-0.0321662	0.401637
CELSR3	0.316822	2.29e-17
AASS	-0.195461	2.68e-07
PLEKHG6	0.0409774	0.285243
SS18L2	0.0138579	0.71791
MPND	0.171765	6.45e-06
MGST1	0.0906797	0.0178532
CRY1	-0.0440297	0.250849
PGLYRP1	0.00656384	0.864143
NFIX	-0.244322	9.99e-11
ST3GAL1	0.141631	0.000206738
MMP25	-0.149824	8.58e-05
IL32	-0.22804	1.7e-09
PKD1	-0.0320319	0.403607
MAPK8IP2	0.125467	0.00102508
MED24	0.1405	0.000232585
RHOBTB2	-0.0967244	0.0114954
HEATR5B	0.0386657	0.313318
SEC62	0.0518223	0.176449
RPS20	-0.0892272	0.0197768
CSDE1	-0.154786	4.92e-05
UBE3C	0.00873715	0.819835
REV3L	-0.161888	2.16e-05
TENM1	-0.268281	1.05e-12
PAX7	0.202238	9.99e-08
MASP2	-0.0658146	0.0858941
IYD	0.155402	4.59e-05
FAM76A	-0.219181	7.3e-09
TRAF3IP3	-0.252337	2.29e-11
POMT2	0.0459117	0.231142
VTA1	-0.0231493	0.546164
MLXIPL	-0.0451806	0.238663
BAZ1B	0.0722296	0.0593911
RANBP9	0.103219	0.00697904
ETV7	-0.119128	0.00183041
SPRTN	0.0215248	0.574691
METTL13	0.0646193	0.0917556
DYRK4	-0.0299761	0.434467
ZNF207	0.0604321	0.114856
UQCRC1	0.12208	0.00140196
STARD3NL	0.099617	0.00923536
CD9	0.110694	0.00379913
HHATL	-0.0768935	0.04471
NCAPD2	-0.000778623	0.983807
IFFO1	-0.195612	2.62e-07
GIPR	0.0833934	0.0294337
PHF7	0.0354122	0.355806
SEMA3G	-0.151805	6.89e-05
NISCH	-0.0555341	0.147411
STAB1	-0.171615	6.57e-06
FUZ	0.115776	0.00246069
SLC6A13	0.0570793	0.136458
IDS	-0.0300323	0.433606
PRSS3	-0.296666	2.53e-15
ZNF200	0.0804107	0.0357743
CD4	-0.235326	4.91e-10
LRRC23	0.204141	7.53e-08
BTK	-0.222434	4.31e-09
HFE	-0.00386334	0.919783
SCMH1	-0.126437	0.00093578
FYN	-0.372514	7.11e-24
HIVEP2	-0.132628	0.000515475
FMO1	-0.236003	4.37e-10
TCEB3	-0.109428	0.00422194
LYPLA2	-0.047018	0.220083
CLCN6	-0.124788	0.00109211
MRC2	-0.182578	1.59e-06
NME2	0.0717648	0.0610511
SLC6A7	-0.0916949	0.0166078
TSPAN9	-0.0254238	0.507436
BTBD7	-0.00724438	0.850216
APBA3	0.0343448	0.370499
MKS1	0.171164	6.96e-06
ABHD5	0.0238079	0.534801
KAL1	0.0894627	0.0194532
AKAP8L	0.113256	0.00305833
MBTD1	0.0554196	0.148248
UTP18	0.120439	0.00162723
RNF216	-0.148038	0.000104314
TTC19	0.0181521	0.63606
PTBP1	0.181044	1.95e-06
DPF1	0.02177	0.57034
SYT7	0.136027	0.000367468
LARS2	0.0817529	0.0327901
PIK3C2A	-0.0230978	0.547058
PLAUR	-0.15936	2.9e-05
ANLN	0.0467789	0.222441
WIZ	0.00426006	0.911578
RABGAP1	0.0259564	0.498581
DCN	-0.185054	1.14e-06
QPCTL	-0.0106661	0.780979
PPP5C	0.117391	0.00213564
CEP68	-0.0851627	0.0261487
MAP4K3	0.109664	0.00414021
ZBTB32	-0.0751225	0.0498783
TYROBP	-0.143861	0.000163462
TMEM159	0.0197232	0.607126
GABRA3	-0.157866	3.46e-05
BRCA1	0.239766	2.26e-10
ERCC1	0.000481984	0.989976
CD22	-0.0556248	0.14675
SEMA3B	0.14312	0.000176784
MBTPS2	0.111217	0.00363591
PRICKLE3	0.0450686	0.23983
LTF	-0.203117	8.77e-08
EXTL3	-0.262967	2.99e-12
NR1H4	0.0236994	0.536665
ELOVL5	0.122562	0.00134157
ALOX5	-0.281521	6.86e-14
KDM5D	-0.0103213	0.787887
CALCOCO1	-0.022963	0.5494
UBR7	0.173513	5.17e-06
MAP4K5	-0.128235	0.000789103
EHD3	-0.146948	0.000117418
PSMC4	0.114515	0.00274483
MAN2B2	0.137469	0.000317566
SLC7A14	-0.251213	2.82e-11
CLDN11	-0.275483	2.42e-13
SLC25A39	0.160538	2.53e-05
MVP	-0.00534497	0.88919
NUB1	-0.115755	0.00246515
PGM3	0.0331559	0.387303
RWDD2A	0.104936	0.00608865
CLK1	-0.0531218	0.165834
POLR3B	-0.0079454	0.835918
ANGEL1	0.00529484	0.890222
RNF14	0.219454	6.98e-09
DNASE1L1	0.0377574	0.32483
DDX11	0.0323639	0.398749
HEBP1	0.196485	2.31e-07
GPRC5A	0.294619	4e-15
MAMLD1	-0.283089	4.92e-14
CD6	-0.245093	8.69e-11
TACC3	0.141906	0.000200868
UFL1	0.0465904	0.224312
POLA2	0.118364	0.00195939
ZC3H3	0.128927	0.000738517
CAPN1	-0.0726125	0.0580516
ACPP	0.0141549	0.71213
MDH1	-0.00390567	0.918907
SLC30A9	0.122142	0.00139408
MTMR11	-0.00913508	0.811779
COX15	0.157653	3.54e-05
CCDC88C	0.0844354	0.0274586
YAF2	0.0795483	0.0378111
ZMYND11	0.0213157	0.578414
WAS	-0.246536	6.69e-11
DPEP1	-0.0892825	0.0197004
BID	-0.145134	0.00014273
MATR3	0.104199	0.00645729
NPC1L1	0.1375	0.000316559
XYLT2	0.171671	6.53e-06
RGPD5	-0.0478255	0.212254
STMN4	-0.119898	0.00170837
NUDCD3	0.142843	0.000182027
ISL1	-0.0560927	0.143376
CHDH	0.0632674	0.0987672
IL20RA	0.0159413	0.677723
CLCA1	-0.0838286	0.0285944
CLCA4	-0.332843	4.18e-19
GLT8D1	0.0557349	0.14595
ATP2C1	-0.0204933	0.593162
IGF1	-0.254698	1.47e-11
SLC38A5	-0.176805	3.39e-06
RALBP1	-0.120217	0.00166016
RUFY3	-0.0203854	0.595109
CNTN1	-0.155566	4.5e-05
SLC11A1	-0.0090862	0.812768
WWTR1	-0.348351	6.87e-21
AGPS	-0.0176091	0.646195
ZNF806	-0.156576	4.01e-05
CXorf56	0.0164573	0.667905
ATP1A2	-0.0127357	0.739891
TTC27	0.00981621	0.798038
ZNF582	-0.0836474	0.0289413
VSIG2	-0.174404	4.62e-06
PHLDB1	-0.157991	3.41e-05
MARCO	-0.213846	1.7e-08
CYP24A1	-0.339583	7.21e-20
PRDM11	-0.268768	9.48e-13
SYT13	0.0296613	0.43931
SNAI2	-0.276372	2.01e-13
CD74	-0.202849	9.12e-08
HGF	-0.13971	0.000252394
ZRANB1	-0.109645	0.00414666
NCDN	0.0186852	0.626177
GPR124	-0.165776	1.35e-05
CCT8L1P	-0.0752257	0.0495638
ZFP64	0.0711354	0.0633602
MNAT1	0.272571	4.4e-13
SAMD4A	-0.288076	1.69e-14
RUNX3	-0.381046	5.44e-25
MRE11A	-0.0777239	0.0424464
PLEKHB1	-0.103614	0.00676425
SERPINB1	0.0174308	0.649536
CYP3A43	-0.0168612	0.660259
SLC7A9	0.0486383	0.204578
SPAST	-0.0510298	0.183165
NRXN3	-0.0180111	0.638686
OSBPL5	0.0486778	0.20421
AQR	0.0916403	0.0166727
CPS1	-0.164631	1.55e-05
C8B	-0.104893	0.00610974
FHL1	-0.199119	1.58e-07
RTFDC1	0.066653	0.0819655
GABRA1	-0.0414609	0.279592
NLRP2	-0.12129	0.00150651
SLC45A4	-0.103138	0.00702392
RNF10	0.162947	1.9e-05
ZNF839	0.136727	0.000342396
ZDHHC6	0.0639967	0.0949335
GRAMD1B	-0.270221	7.08e-13
RNH1	-0.0310019	0.418902
NDUFS1	0.0840697	0.0281384
RB1CC1	0.0202865	0.596898
ERP44	-0.133248	0.000484855
ALAS1	-0.0957125	0.0123947
BIRC3	-0.260399	4.94e-12
AKAP11	-0.0815901	0.0331403
GLRX2	0.164581	1.56e-05
SNAPC1	-0.102289	0.00750845
DERA	-0.0272872	0.476815
STRAP	0.0800863	0.0365292
ABCC2	0.0464617	0.225596
DEF6	-0.107842	0.00481198
PLEKHO1	-0.223281	3.75e-09
GCLM	-0.0677037	0.0772493
UBR2	-0.0236684	0.537197
EHD2	-0.162833	1.93e-05
DEPDC1	0.0445499	0.245289
CCDC28A	-0.10259	0.00733329
RRAGD	-0.204842	6.78e-08
HSF2	-0.0727246	0.057664
PHF20	0.162636	1.97e-05
HSD17B6	0.06038	0.11517
NR1H3	-0.110684	0.00380219
TYMP	-0.0417064	0.276753
NCAPH2	0.0369463	0.335339
TOMM34	-0.000254686	0.994703
SEC63	-0.064367	0.0930331
KPNA6	-0.0222037	0.562684
VIM	-0.332337	4.76e-19
RTEL1-TNFRSF6B	0.128555	0.000765293
FAS	-0.306744	2.52e-16
RNASET2	-0.0355796	0.353535
CD44	-0.146756	0.000119882
KCNG1	-0.237996	3.08e-10
AGPAT4	-0.323112	4.89e-18
SLAMF7	-0.228988	1.45e-09
BTN3A1	-0.176637	3.47e-06
MIPEP	0.0584083	0.127548
PRKCH	-0.149676	8.72e-05
INSRR	-0.205872	5.8e-08
IFNGR1	-0.279199	1.12e-13
B4GALT7	0.0861762	0.0244132
SH2D2A	-0.207292	4.68e-08
VRK2	-0.0961037	0.0120399
TNFRSF1B	-0.308927	1.51e-16
VEZT	0.152501	6.37e-05
POU2F2	-0.294966	3.7e-15
BRD9	-0.0112746	0.768829
SNX1	-0.11023	0.00394953
TBPL1	-0.219791	6.62e-09
ARNTL2	-0.282401	5.7e-14
BCLAF1	-0.00702535	0.854693
SLC39A9	0.192868	3.87e-07
ANK1	-0.0424755	0.267984
IBSP	0.0397354	0.300109
TFB1M	-0.0206336	0.590633
RABEP1	0.138733	0.000279081
HMGB3	0.0656841	0.0865187
NUP160	-0.136363	0.000355222
BAK1	-0.14309	0.000177352
MUSK	-0.149255	9.13e-05
IKZF2	-0.0984583	0.0100883
GRN	-0.0514836	0.179296
FAM13B	-0.0228835	0.550783
ARHGAP31	-0.31782	1.8e-17
CENPQ	0.12585	0.000988908
SARS	-0.102616	0.00731819
RANBP3	0.129275	0.000714245
ARID4A	0.00630073	0.869539
TSSC1	0.135101	0.000403271
PNPLA6	-0.0158011	0.6804
IFT88	0.0423038	0.269924
ALG1	0.20858	3.85e-08
ZCCHC8	0.153895	5.44e-05
ABCF2	-0.0416377	0.277546
CHPF2	-0.0557465	0.145866
LRRC7	-0.132945	0.000499618
FUT8	0.177646	3.04e-06
UBA6	0.0649937	0.0898863
GAB2	-0.0624859	0.103011
ATP6V0A1	0.110436	0.00388202
PIAS1	-0.0708204	0.0645428
SLC4A7	-0.0430026	0.262085
APBA2	-0.24216	1.47e-10
MAP2K3	-0.17742	3.13e-06
EFCAB1	-0.301509	8.45e-16
TMSB10	-0.0225345	0.556877
ASTE1	-0.0632415	0.0989057
RNF19A	0.0127377	0.739851
PEX3	-0.0561296	0.143113
GABARAPL2	0.0331465	0.387438
MYOC	-0.155231	4.68e-05
SH3YL1	0.0385743	0.314464
FAM136A	-0.0251892	0.511363
VCL	-0.195967	2.49e-07
DEPDC1B	0.147745	0.000107693
DAPK2	-0.0355837	0.353479
NSMAF	-0.117335	0.00214626
ADSS	0.0557422	0.145898
STAP1	-0.156501	4.05e-05
TIMP2	-0.216195	1.18e-08
RFC1	0.0579161	0.130793
TBC1D23	-0.0365458	0.340607
CUL3	0.104571	0.00626892
MYOM2	-0.0580079	0.130183
OTC	-0.117824	0.00205555
CYP46A1	-0.0853021	0.0259038
ZZZ3	-0.116696	0.00227028
SLC18A1	-0.192277	4.21e-07
USP2	-0.160064	2.67e-05
CASR	-0.153493	5.7e-05
TUBG2	0.0811651	0.0340697
RPL26L1	0.198637	1.69e-07
FLT4	-0.0992599	0.00949109
NSUN2	0.113485	0.00299904
FBXO42	-0.117014	0.00220786
MFAP3	0.0169656	0.658289
MRI1	-0.0149593	0.696559
METTL1	0.165174	1.45e-05
HOXC8	0.018069	0.637607
AGA	0.0902921	0.0183498
PI4K2B	0.00702887	0.854621
BOD1L1	0.0175507	0.647288
MAT2B	-0.134716	0.0004191
TLL1	-0.139478	0.000258508
EDC4	-0.0103725	0.78686
TRIO	0.00475025	0.901453
VCAN	-0.110255	0.00394128
CLEC16A	0.0209554	0.584853
MSR1	-0.0284572	0.458117
CDH1	0.107788	0.00483332
SKIV2L2	0.102711	0.00726384
DNAH5	0.16986	8.19e-06
ZFYVE16	0.150933	7.59e-05
FAM65A	-0.0312067	0.415834
C6	-0.141488	0.000209845
RAI14	-0.167136	1.15e-05
SOX30	-0.283018	5e-14
PNKP	0.130913	0.000609642
BEST2	-0.0254691	0.50668
PHLPP2	0.00132811	0.972383
SPDL1	0.0220824	0.56482
STAU2	0.126803	0.000904057
PQLC2	0.0595431	0.120303
CTNS	-0.125404	0.00103107
RTN4R	0.00909458	0.812598
PHF23	-0.048911	0.202048
CDH10	-0.0900989	0.0186018
INPP4A	-0.121985	0.00141422
RAB27B	0.142352	0.000191691
PSMA4	-0.000639127	0.986708
MYO16	-0.168163	1.01e-05
LSG1	0.0537997	0.16049
PARP3	0.000495811	0.989688
TNC	-0.198498	1.73e-07
THAP3	0.0182594	0.634066
FAM65C	-0.0312291	0.415498
TDP1	0.0678972	0.0764051
AIFM2	-0.0334983	0.382417
C2orf83	-0.0384378	0.316181
SPATA7	-0.00659216	0.863562
MED17	-0.206806	5.04e-08
RETSAT	0.143084	0.000177456
CAPG	-0.0185501	0.628677
AP2S1	0.0974245	0.0109076
USH2A	0.0620408	0.105492
ZPBP	-0.289964	1.12e-14
TG	-0.0610257	0.111328
ADAM28	-0.231823	8.98e-10
BARX2	-0.12669	0.000913763
DCUN1D1	-0.0341219	0.373615
JADE2	0.0220173	0.565969
ZIC2	0.375404	3e-24
LCP2	-0.223507	3.61e-09
TRIT1	-0.152916	6.08e-05
ADRB1	-0.160294	2.6e-05
GUCA2B	-0.0535071	0.162781
CUL7	0.0196307	0.608813
CTNNA1	0.195052	2.84e-07
PHKA2	0.046161	0.228616
CNTLN	-0.089138	0.0199006
EPHA3	-0.0235271	0.539631
HSPA5	-0.029088	0.448209
DSG2	-0.126563	0.000924703
GEMIN8	0.113871	0.00290137
OFD1	-0.0404145	0.291918
GPM6B	-0.392714	1.43e-26
MAGEC2	-0.034464	0.368841
PREX2	-0.149933	8.47e-05
WDR37	-0.094297	0.0137568
YTHDC2	0.142151	0.000195773
CTPS2	0.145176	0.000142081
ATP6V1H	0.144362	0.000154973
POLR2B	-0.00815153	0.831724
FAM214A	0.129965	0.000668309
ARAP2	-0.166139	1.29e-05
TPR	0.0622038	0.104578
CP	-0.166193	1.29e-05
KIAA0556	0.203877	7.83e-08
DTNBP1	-0.0619389	0.106067
XK	-0.0278465	0.467826
ANO2	-0.110609	0.00382623
C12orf4	-0.0620815	0.105264
SCML1	-0.146296	0.00012599
WWC3	-0.114637	0.0027162
ARHGAP6	-0.123916	0.00118428
FAM184B	0.0283869	0.459229
MAP4	-0.0705347	0.0656307
GOPC	-0.1096	0.00416202
ROS1	-0.148164	0.000102885
USP28	-0.138633	0.000281969
HDAC9	-0.183224	1.46e-06
TSPAN17	0.0914284	0.0169271
NOP16	0.0267156	0.4861
CC2D2A	0.0189501	0.621291
RRM2B	0.0828594	0.0304923
ZNF800	-0.020668	0.590015
TNFRSF17	-0.260632	4.72e-12
SNX29	-0.127541	0.000842972
LMO3	-0.0462925	0.227292
MRPS10	0.00227353	0.952741
GUCA1A	-0.141252	0.000215083
RSF1	0.00456943	0.905186
VPS13D	-0.0572638	0.135192
CELF2	-0.322889	5.17e-18
FAM120A	0.167478	1.1e-05
R3HDM1	0.012281	0.748859
COL9A2	-0.0953784	0.012705
KITLG	0.146121	0.000128381
ERCC8	0.067377	0.0786914
ADAMTS6	-0.0451718	0.238755
H6PD	-0.279349	1.08e-13
VAMP3	-0.116858	0.00223833
PER3	0.00358348	0.925576
UTS2	-0.0852026	0.0260783
TNFRSF9	-0.237591	3.31e-10
EPN3	0.384735	1.75e-25
LTBP1	-0.11744	0.00212653
RCN1	-0.182323	1.64e-06
ELN	-0.171639	6.55e-06
RFC2	0.145846	0.000132241
ARID1B	-0.0350483	0.360773
CLPTM1L	0.085305	0.0258988
NEDD4L	0.131824	0.000557772
FOXP3	-0.142454	0.000189635
PPP1R3F	0.0170874	0.655993
HEXB	0.0439687	0.251507
PTCD2	0.12209	0.00140069
KIAA2022	0.147697	0.000108252
JKAMP	0.187065	8.67e-07
DKK3	-0.0987711	0.00985141
ARHGEF5	-0.00952405	0.803925
NFE2L3	-0.152139	6.63e-05
MCUR1	0.0282071	0.46208
LIMA1	0.103997	0.00656203
LETMD1	0.0531566	0.165556
SLC4A8	0.21053	2.85e-08
LAMC3	-0.222366	4.35e-09
PTGER3	-0.081064	0.034294
TNIP3	-0.226396	2.24e-09
MAPK9	0.182363	1.64e-06
COL23A1	-0.261972	3.64e-12
BCAR1	0.013874	0.717596
FAM160A2	0.00258297	0.946318
HERPUD1	-0.108735	0.00447101
HOMER3	-0.0483951	0.206853
RAD51	0.139709	0.000252412
POLQ	0.138417	0.000288273
PIK3CB	0.0118669	0.757057
CYBA	-0.1834	1.42e-06
THOC3	0.175426	4.05e-06
HEBP2	-0.0148581	0.69851
MPHOSPH9	0.119648	0.00174723
PLEKHA5	-0.0130117	0.734465
PRSS8	0.197672	1.95e-07
SIKE1	-0.113452	0.00300768
RRP12	0.0608977	0.112081
FNIP2	-0.00332931	0.930842
MSMO1	0.19396	3.32e-07
TTC17	0.0151922	0.692075
ALX4	-0.271369	5.61e-13
FSTL4	0.202461	9.66e-08
FOXN3	-0.231757	9.08e-10
METTL24	-0.208102	4.14e-08
AKR7A2	0.0697555	0.0686752
MRTO4	-0.0601758	0.116406
NNAT	-0.118666	0.00190755
USE1	0.0096697	0.800988
MCF2L2	-0.325209	2.9e-18
NRIP2	-0.119046	0.00184391
LAMA3	-0.103178	0.00700168
AP5M1	0.060131	0.116678
ANAPC4	-0.0141562	0.712104
KCNQ1	-0.083823	0.0286051
TRAPPC3	-0.110372	0.00390289
THRAP3	-0.00169795	0.964696
PHPT1	0.172069	6.21e-06
ENTPD2	0.0425864	0.266735
LY75	-0.388685	5.1e-26
ARID4B	0.0899987	0.0187337
OPN3	-0.109281	0.00427368
SDCCAG8	0.0294932	0.441909
PTPRN	-0.126256	0.000951895
HHAT	0.213813	1.71e-08
KIF1B	-0.0964067	0.0117714
FOXC1	-0.372143	7.93e-24
TBC1D22A	-0.148828	9.57e-05
SYNE2	-0.0786025	0.0401576
PLEKHH1	0.0588183	0.124893
ATP9A	0.107666	0.00488178
SPO11	0.000746273	0.98448
CBLN4	0.0251529	0.511971
CHRDL2	-0.304489	4.26e-16
FAM168A	-0.112335	0.00330804
RELT	-0.142811	0.000182645
GALC	0.035119	0.359805
NOP58	0.0741082	0.0530571
SZRD1	-0.187357	8.33e-07
KCNH2	0.0234346	0.541228
CUL1	-0.106577	0.00533452
FAM114A2	0.0873387	0.0225462
CYFIP2	-0.0418015	0.275658
TAB2	-0.075926	0.0474747
GINM1	-0.0422225	0.270846
EIF2AK2	-0.00310237	0.935545
USP36	-0.0317544	0.407694
KMT2C	0.000286992	0.994031
MCOLN3	-0.0964192	0.0117604
CCDC85A	-0.080569	0.0354106
PUM2	0.0641303	0.0942445
MRPL43	0.139174	0.000266739
ITIH4	-0.00523954	0.891362
ITIH1	-0.154649	5e-05
C4orf27	0.0821166	0.0320189
ZFR	-0.0270433	0.480765
ZNF280C	-0.107919	0.00478139
NPFFR2	-0.065645	0.0867066
PHF21B	0.0478794	0.211739
TRAF1	-0.246903	6.25e-11
RC3H2	-0.058975	0.123889
IL17RB	0.0871412	0.0228544
TRAF3IP2	-0.025059	0.513549
GYG2	-0.0831878	0.0298374
DCBLD2	-0.190931	5.08e-07
SERPINB3	-0.207486	4.55e-08
SOAT1	-0.147726	0.000107918
PKP2	-0.0787162	0.0398692
MSH4	0.0201001	0.600274
F7	0.192088	4.32e-07
GDI2	-0.0521098	0.174057
PRDM1	-0.240191	2.09e-10
ATG5	-0.0977278	0.0106614
TMCC3	-0.135866	0.000373465
PITHD1	-0.206685	5.13e-08
MTA3	0.261116	4.3e-12
USP13	-0.022258	0.561728
ATP11B	-0.274832	2.77e-13
LAMC2	-0.295812	3.07e-15
CDK14	-0.0444536	0.246311
SEC61A1	-0.0452001	0.23846
PPP1R12A	-0.0738987	0.0537345
RASGRF1	-0.276477	1.97e-13
CAMK2B	0.0290101	0.449425
CROCC	-0.0470573	0.219697
POLR3E	0.130707	0.000621958
ATP2B4	-0.0633338	0.0984134
ZC3H11A	0.128294	0.000784611
RIOK2	0.136815	0.000339339
YIPF1	0.0841385	0.0280094
NDC1	-0.0313898	0.413102
DGKG	-0.303484	5.37e-16
FLYWCH1	0.064647	0.0916163
UNKL	0.0728705	0.0571632
TBXAS1	-0.180408	2.12e-06
PARP12	0.0291124	0.447828
ALDH18A1	0.112539	0.00325118
TARBP1	0.0323693	0.39867
GATB	0.226448	2.22e-09
MXD1	-0.0431285	0.260689
CDK17	0.129496	0.000699234
DNAJC25	0.0635945	0.0970327
SLC2A3	-0.218969	7.55e-09
PSD	-0.054977	0.15152
CTDP1	-0.0820311	0.0321989
YBX3	-0.308132	1.82e-16
STYK1	0.00541681	0.88771
WNK1	0.0324424	0.397605
RPS17P5	0.00566274	0.882648
CCAR1	0.115008	0.00263045
OGFR	0.0741809	0.0528238
GNA15	-0.26676	1.42e-12
CREB3L3	-0.0148796	0.698097
PIGV	0.0845901	0.0271754
PTPRU	-0.155186	4.7e-05
SNRNP40	-0.108592	0.00452439
RIMBP2	-0.147935	0.000105488
COL11A1	0.0237155	0.536387
QSER1	-0.0756785	0.0482043
MPC1	-0.0835568	0.0291161
ACAA1	-0.0417698	0.276022
BCAT1	-0.172591	5.81e-06
HDAC7	0.0199147	0.603641
LZTS1	-0.215876	1.24e-08
PRDM6	-0.00429736	0.910807
WNT8A	-0.147838	0.000106611
SPAG4	0.0784374	0.0405795
NCKAP1	-0.0248629	0.51685
MRPS35	0.20146	1.12e-07
GUCY1B3	-0.170612	7.45e-06
SFSWAP	0.138081	0.000298346
TNK2	0.028964	0.450147
MON2	0.084493	0.0273528
CDH3	-0.246244	7.05e-11
ARSF	-0.132591	0.000517349
GPBP1	0.190084	5.71e-07
DGAT2	-0.0724599	0.0585824
ZNF112	0.000113772	0.997634
CS	0.137135	0.000328519
LTK	-0.158671	3.15e-05
MRPS24	0.0597907	0.118766
ELMO2	0.136878	0.000337194
WAPAL	0.0595071	0.120528
VMP1	0.157552	3.58e-05
APPBP2	0.121309	0.001504
POLD1	0.0324101	0.398075
SEZ6	0.0401548	0.295033
EIF4B	0.0174677	0.648844
SLC6A16	-0.221187	5.28e-09
GLTSCR1	0.102153	0.00758894
SPHK2	0.0716017	0.0616429
RPL18	-0.0301966	0.431094
CA11	-0.0697713	0.0686124
ISOC2	0.121532	0.00147386
U2AF2	0.118421	0.00194949
EPN1	0.0491324	0.200012
MED29	0.0734649	0.0551594
AHRR	0.026637	0.487383
GSC2	-0.138643	0.000281667
ZNF275	-0.039816	0.299128
MTMR1	-0.0257463	0.502064
GPC1	0.0486496	0.204473
ADCK1	0.0723833	0.0588501
HAGH	0.248276	4.86e-11
RNF4	0.139088	0.000269103
CASP8	-0.00938102	0.806811
LIMCH1	-0.044589	0.244874
ASUN	-0.0598796	0.118218
TM7SF3	-0.0149832	0.696098
DLX3	-0.0531387	0.165698
SPA17	0.068738	0.0728241
TSPAN32	-0.174996	4.28e-06
WISP2	-0.0520117	0.174871
DMRT3	-0.156624	3.99e-05
ST3GAL6	-0.306592	2.61e-16
ATP2C2	0.195414	2.7e-07
NGFR	-0.28324	4.77e-14
CDON	0.0112691	0.768939
TAF2	-0.00541631	0.88772
HIPK2	-0.0398268	0.298998
TNPO3	0.00733337	0.848398
MEF2BNB-MEF2B	-0.0506302	0.186622
RFXANK	0.0847774	0.0268358
TMEM161A	0.0787809	0.0397058
LPAR2	0.105052	0.0060325
CTSA	0.0877118	0.0219739
SUGP2	0.112863	0.00316282
SLC12A2	0.0656485	0.0866898
SNX24	0.14766	0.000108687
EYA2	-0.115704	0.00247607
CNN2	-0.245661	7.84e-11
ABCA7	0.0204455	0.594025
SNCAIP	-0.236894	3.74e-10
DDX20	-0.0871647	0.0228175
BTBD1	-0.0892875	0.0196936
FAR2	0.000691653	0.985615
BCAS1	0.248839	4.38e-11
POU1F1	-0.107235	0.00505651
CHI3L2	-0.27793	1.46e-13
SBNO2	-0.0260382	0.497227
PMS1	-0.045918	0.231078
HMG20B	0.197567	1.98e-07
CALCRL	-0.100049	0.00893448
TAF11	-0.0227383	0.553315
ANKS1A	-0.16102	2.39e-05
AP3D1	0.165681	1.37e-05
ZNF76	0.0421333	0.271862
SLC9A3R2	0.109728	0.00411817
NTHL1	0.157192	3.74e-05
UHRF1BP1	0.0453297	0.237115
GNAI3	-0.104747	0.00618165
IPO5	-0.202169	1.01e-07
OAT	-0.0466513	0.223706
WDR3	-0.0726635	0.0578749
PKN2	-0.0402196	0.294253
WDR18	0.158656	3.15e-05
TRAM2	-0.180229	2.17e-06
NTN1	-0.0403472	0.292722
GLP2R	-0.19915	1.57e-07
MCM10	0.110769	0.00377529
DGKA	-0.188535	7.08e-07
ERBB3	0.301269	8.92e-16
ROPN1	-0.383129	2.87e-25
ANKRD44	-0.227674	1.81e-09
KARS	-0.0980046	0.0104409
ADAT1	0.0670411	0.0801968
PDIA5	-0.0934242	0.0146609
TBC1D22B	-0.0865353	0.0238227
NDUFB4	0.216895	1.05e-08
SPEN	-0.084175	0.0279412
MYLK	-0.254719	1.46e-11
ZC3H15	0.0214357	0.576275
MAP2K4	0.00885375	0.817472
TMEM206	0.00377528	0.921606
SNAP91	-0.237294	3.49e-10
SLK	0.0105449	0.783405
CYB5R4	-0.031709	0.408365
COL17A1	-0.225766	2.49e-09
GSTO2	0.156817	3.9e-05
SEC61A2	0.143338	0.000172769
PRKCQ	-0.313043	5.69e-17
TLE2	0.0579775	0.130385
ASB1	-0.1667	1.21e-05
FAM107B	-0.000927254	0.980716
ME1	-0.0760949	0.0469818
TBC1D1	-0.289878	1.14e-14
CDK13	0.0234515	0.540934
MTHFD2	0.115464	0.00252839
SLC9A7	-0.0319863	0.404277
FOXJ2	-0.00727324	0.849626
YBX1	-0.223598	3.56e-09
PDE4A	-0.0743205	0.0523782
PPP2R5A	0.133238	0.000485342
CTNNA2	-0.0202304	0.597913
ELAVL1	0.16144	2.27e-05
TIE1	-0.135097	0.000403425
DIP2B	0.0986482	0.00994388
SMARCD1	0.05295	0.167208
KDM4A	-0.138078	0.000298434
NFYC	-0.178346	2.78e-06
ZMYND12	0.0509112	0.184187
SLC9A3	0.0838555	0.0285433
NGEF	0.00881403	0.818277
ASPM	0.108365	0.00460943
CD84	-0.14673	0.000120224
ELOVL1	-0.107057	0.00513044
SPI1	-0.19407	3.26e-07
ZNRD1	-0.0074975	0.845047
MPPED2	-0.107215	0.00506465
CLDN18	-0.1442	0.00015767
ZBTB11	0.0468383	0.221853
ATXN3	-0.0721301	0.0597431
GOLGA5	0.180003	2.24e-06
FGFR2	-0.0476362	0.214071
LRRC40	-0.132592	0.000517294
ISOC1	0.19246	4.1e-07
EML1	-0.0893824	0.0195629
TRMT11	-0.146143	0.000128074
THUMPD1	0.0825939	0.0310306
MSANTD3	-0.19991	1.41e-07
KIF26A	-0.0812358	0.0339135
ATG2B	0.0490978	0.200328
ARFGEF1	0.170131	7.92e-06
ACSM2B	-0.071551	0.0618276
ZFAT	-0.0569606	0.137276
MTFR1	0.0763034	0.0463797
STAG3	-0.169119	8.98e-06
FECH	0.0578107	0.131497
MYO9A	-0.174082	4.81e-06
DDX3Y	0.0140941	0.713312
PFKP	-0.121735	0.00144678
IDI1	0.091628	0.0166873
SP100	-0.082831	0.0305495
KLF6	-0.173231	5.36e-06
PPAP2A	-0.158451	3.23e-05
NEO1	-0.0412576	0.281959
TRAM1	-0.0597411	0.119073
PHKA1	0.226622	2.16e-09
TNFRSF1A	-0.117803	0.00205939
CACNB1	-0.0373715	0.329803
EVI5	-0.107408	0.00498558
STOML1	-0.0614406	0.108912
PKM	-0.12952	0.000697619
DHX29	0.146591	0.000122036
DNTTIP2	-0.0825451	0.0311305
METTL22	0.125576	0.00101466
TP53BP1	0.0435545	0.256006
TRO	-0.219849	6.55e-09
RRP15	0.141943	0.000200095
RHOA	0.0753981	0.0490424
DHX8	0.0374953	0.328202
PMS2P4	0.0254724	0.506626
PRKCZ	-0.0330509	0.388809
ZFY	0.019969	0.602653
IARS2	0.196971	2.16e-07
SYT1	0.159201	2.96e-05
NAV3	-0.0679648	0.0761122
IDH3G	0.0629511	0.100468
ROGDI	0.18834	7.27e-07
PDZD4	-0.076719	0.0451985
ATP2B3	-0.184336	1.26e-06
ROCK1	-0.110716	0.00379211
CBFB	-0.170832	7.25e-06
PDK3	-0.0393738	0.304531
HYAL2	-0.0558533	0.145095
HDAC4	-0.232146	8.49e-10
RASSF1	-0.0830068	0.0301968
FGFR3	0.111847	0.00344772
IFI35	0.0949566	0.0131065
HEATR6	0.167063	1.16e-05
COASY	0.193124	3.73e-07
PLEKHH3	0.0996076	0.00924203
MEF2A	-0.199642	1.46e-07
OTUD5	-0.00372958	0.922552
TFE3	-0.135102	0.000403203
TBC1D25	-0.125785	0.00099498
ACSL4	-0.352478	2.21e-21
INPP5A	-0.057148	0.135986
GPKOW	0.0893062	0.0196677
GRIPAP1	0.0857598	0.0251139
FTSJ1	-0.0816547	0.0330009
PRR11	0.0723889	0.0588306
REEP1	0.244995	8.85e-11
ATP11A	-0.21961	6.81e-09
POLR1A	-0.025944	0.498785
LAPTM4A	-0.0565951	0.13982
TTC7A	-0.301489	8.49e-16
IP6K2	0.0451606	0.238871
STON1-GTF2A1L	-0.158975	3.04e-05
SRBD1	-0.0255455	0.505406
KIF2A	-0.0189203	0.621841
RASGRP2	-0.260074	5.26e-12
PSME4	-0.11037	0.0039033
IFT80	0.00559497	0.884043
SIRT2	-0.132414	0.000526411
ERLEC1	0.0635286	0.0973802
PPP2R5B	-0.0307108	0.423285
PYGM	-0.169987	8.06e-06
PAGE1	-0.0883105	0.0210818
PITX1	0.092882	0.0152485
TRPC7	-0.0147575	0.700454
MAST4	0.036626	0.339548
GPR116	-0.110329	0.00391673
SDK2	-0.251225	2.82e-11
ADAM7	0.0359176	0.348978
NUP133	0.0749065	0.0505415
NUCKS1	0.117283	0.00215609
VPS35	-0.0210788	0.582644
DNAJA2	-0.0247104	0.519427
BCL3	0.0647068	0.0913159
KCNAB2	-0.179079	2.52e-06
ABCC9	-0.11078	0.00377185
GAL	-0.197811	1.91e-07
CLEC2D	-0.0928379	0.0152972
FUNDC1	0.214737	1.48e-08
MAOB	-0.0984383	0.0101036
RORA	-0.189467	6.23e-07
DRD4	-0.0997976	0.0091084
TGFBR3	-0.168465	9.73e-06
KIAA1107	0.0836877	0.0288639
PLA2G10	0.102037	0.00765827
HES2	-0.132145	0.000540481
ATP1B3	-0.151956	6.77e-05
NEDD4	0.034234	0.372046
PIGB	0.0046916	0.902663
MAPK6	-0.0529055	0.167567
GNB5	-0.155445	4.57e-05
RAB27A	-0.250881	3e-11
CECR5	0.00179937	0.962589
UFD1L	0.0479695	0.210879
LRP6	-0.204317	7.33e-08
GUCY2C	-0.0717183	0.0612192
SCT	-0.00852278	0.824182
PHRF1	0.0434582	0.257059
IKBKAP	0.130698	0.000622462
NUCB2	0.158521	3.2e-05
PFN2	-0.142605	0.000186654
PTPN3	0.0251436	0.512129
SPTB	-0.231243	9.91e-10
DAPP1	-0.183337	1.44e-06
FGF10	-0.102098	0.0076219
SLC44A1	0.0617413	0.107188
TMEM260	0.103979	0.00657144
SMG6	-0.104402	0.00635418
EXOC5	0.0435225	0.256355
CLTCL1	-0.127393	0.000854909
FGF22	0.0136897	0.721189
FSTL3	0.0572512	0.135279
DGCR2	-0.0551981	0.149879
RNF126	0.0637372	0.096284
MNT	-0.0266919	0.486487
ZXDC	0.00050279	0.989543
JMJD6	0.00169678	0.964721
POLB	0.113999	0.00286962
ST6GALNAC1	-0.0401608	0.29496
WIPI1	0.00324777	0.932531
FRMPD1	-0.0603736	0.115208
GBA2	0.0569835	0.137118
NDST1	-0.0540376	0.158646
ASNS	-0.0163429	0.670077
AP3M2	0.105857	0.00565445
CNGB1	-0.269574	8.07e-13
ST6GALNAC2	0.171053	7.06e-06
CHAT	-0.11387	0.00290179
PABPC1	-0.0475991	0.214428
TESK2	0.0715851	0.0617032
CFAP20	-0.142233	0.000194094
CSNK2A2	-0.155992	4.29e-05
PTPN21	-0.27329	3.8e-13
EIF2B3	-0.111039	0.00369068
CAMK2A	-0.160033	2.68e-05
TCOF1	0.0361437	0.34595
CDC42	-0.058143	0.129289
OSBPL3	-0.314323	4.19e-17
EPHA8	-0.056181	0.142747
SLC12A3	-0.231558	9.39e-10
RAD18	0.0792171	0.0386192
ATP2B1	-0.00481496	0.900117
TRPM5	0.0669978	0.0803926
NCK2	-0.269763	7.77e-13
MAP4K4	-0.22051	5.89e-09
MGAT4A	0.151034	7.5e-05
RPL31	-0.0996104	0.00924001
WDR1	-0.0137737	0.719552
SNX13	0.0679955	0.0759791
MS4A12	0.0975186	0.0108307
ARHGAP10	-0.151833	6.86e-05
RPS6KA2	-0.247687	5.42e-11
ING3	-0.226207	2.31e-09
VASH1	-0.216064	1.2e-08
LMCD1	-0.0761029	0.0469586
WBSCR22	0.0900388	0.0186808
SEL1L	0.0645923	0.0918917
TRIP13	0.107074	0.00512339
ATP6AP1	0.277418	1.62e-13
TCF3	-0.025696	0.502901
TRIB2	-0.165012	1.48e-05
DAZAP1	0.0355105	0.354471
MBD3	0.0144685	0.706044
PRLH	0.25579	1.19e-11
HLTF	0.12651	0.000929411
FAM50A	0.111353	0.00359435
FAM3A	0.0666851	0.0818183
CPSF1	0.0495441	0.196264
MYO3B	-0.113819	0.00291437
CYBRD1	-0.0802582	0.0361276
CDH19	-0.326175	2.28e-18
PDCD2	0.0212814	0.579024
SLC6A15	-0.322579	5.58e-18
RDH11	0.109635	0.00414991
PRKACA	-0.0315298	0.411021
LPHN1	0.182682	1.57e-06
SPP2	-0.00262161	0.945516
ACTN1	-0.255178	1.34e-11
ZFYVE26	-0.0127016	0.740562
RPS6KA6	0.0764265	0.0460269
EPN2	0.0875144	0.022275
PTPN18	-0.01555	0.685206
LIMS2	-0.249328	4.01e-11
ASIC4	0.00645982	0.866275
SPEG	-0.141504	0.000209502
LNX1	0.177093	3.27e-06
ALDH3A2	0.0435226	0.256354
TFRC	-0.0660827	0.0846216
SREBF1	0.17116	6.96e-06
TRPC5	0.0295497	0.441034
AFF4	0.116751	0.00225945
UBE2D1	-0.0912289	0.0171696
MPP5	0.00105217	0.978119
RHOBTB1	0.00192084	0.960066
SMC1A	-0.00470959	0.902292
HSD17B10	0.0866213	0.0236832
MARK2	0.0295691	0.440735
HMMR	0.13637	0.000354963
CHFR	0.0190454	0.619537
TRHDE	-0.137678	0.000310881
P4HA2	0.0626813	0.101937
FCGR2B	-0.167773	1.06e-05
NFATC3	-0.100726	0.00847963
TRNT1	0.0471657	0.218635
ACADVL	-0.0483001	0.207747
STK10	-0.200063	1.38e-07
FBXW11	0.0512986	0.180866
ACAP1	-0.24183	1.56e-10
CRMP1	-0.0796462	0.0375751
EVC	-0.12254	0.00134426
DERL2	-0.0470001	0.220259
SIDT1	0.16828	9.96e-06
NDE1	0.0667079	0.0817137
MRVI1	-0.148111	0.000103485
TMEM38A	-0.0514195	0.179839
AP1M1	-0.0634392	0.0978534
PVR	-0.0887566	0.0204376
XRCC1	0.0495073	0.196597
SCARB1	-0.0604766	0.114588
CYP2W1	0.0828159	0.0305799
MCM2	0.113284	0.00305118
MOV10L1	0.0562128	0.14252
PANX2	0.0323165	0.39944
SELO	0.0482794	0.207942
TP63	-0.246891	6.27e-11
ALPK1	-0.0950606	0.0130064
LLGL2	0.217885	8.98e-09
PDE8A	-0.0742686	0.0525435
CLCN4	-0.363937	8.72e-23
NLE1	-0.00315665	0.93442
SDHA	0.0605387	0.114216
SMARCE1	0.150583	7.89e-05
FNDC8	-0.140019	0.000244457
GSDMB	0.0711421	0.0633354
KDM5A	-0.0876436	0.0220775
ADAM11	-0.0145046	0.705345
PPP2R3A	-0.165992	1.32e-05
FERMT2	-0.214414	1.56e-08
ABCB11	-0.0592792	0.121959
DHRS9	-0.120217	0.0016601
CD5L	-0.186082	9.91e-07
PTGS2	-0.324939	3.1e-18
IGF2BP2	-0.359532	3.07e-22
MAP3K13	-0.0144511	0.706382
ST6GAL1	-0.200671	1.26e-07
TBX21	-0.254876	1.42e-11
VDAC1P1	0.102632	0.00730924
FRY	0.0502478	0.189977
PICALM	-0.236804	3.8e-10
NSF	0.20026	1.34e-07
GLI2	-0.240787	1.88e-10
CLASP1	-0.0757676	0.0479406
MRPS34	0.223802	3.44e-09
NOTCH3	-0.0797153	0.0374091
CLNS1A	0.0786495	0.0400381
PPP2R2C	0.0597233	0.119183
TEAD2	-0.145276	0.000140575
EED	-0.143164	0.000175969
CDHR2	0.121294	0.00150595
SNCB	-0.183916	1.33e-06
TSG101	0.151367	7.23e-05
C17orf85	-0.0935933	0.0144817
ATP2A3	0.0514573	0.179519
CA12	0.175313	4.11e-06
MGLL	0.0508553	0.184669
NTN4	-0.0676571	0.0774536
BCS1L	0.0843494	0.0276173
NUAK1	-0.0071859	0.851411
DPP8	-0.00522823	0.891595
SLC24A1	0.0331833	0.38691
ZNF532	-0.248132	4.99e-11
SCARF1	-0.195299	2.74e-07
LMAN1	0.0298503	0.4364
PTPLAD1	0.236895	3.74e-10
IPCEF1	-0.308319	1.74e-16
ZZEF1	-0.136172	0.000362121
NOX3	-0.0985183	0.0100425
ENO1	-0.209039	3.59e-08
SLC12A1	-0.160039	2.68e-05
MYDGF	0.140007	0.000244768
ANO8	0.045304	0.237382
TUBE1	-0.110715	0.00379224
ARHGEF10L	-0.124606	0.00111076
TXK	-0.223136	3.84e-09
WSCD2	-0.111975	0.00341061
KCNQ2	0.0658315	0.0858132
TACR2	0.113925	0.002888
ACTR6	0.0971824	0.0111078
TIPIN	0.00976714	0.799026
SRI	-0.0213957	0.576988
EIF4G3	0.0186148	0.627479
NUP37	0.112458	0.00327368
SEMA3A	-0.159071	3e-05
GTSE1	0.093264	0.0148324
SEMA3C	0.0846329	0.0270975
TTC38	-0.0382593	0.318435
ACAT1	0.0399297	0.297749
GRAMD4	0.109167	0.00431424
CELSR1	0.163419	1.8e-05
WNT8B	0.0267772	0.485095
ZNF638	0.06504	0.0896572
SLC25A40	0.0926193	0.0155405
TIMM21	0.0447331	0.243352
ADD2	-0.296624	2.56e-15
FGF4	0.0150003	0.695768
RASAL2	-0.156268	4.16e-05
VPS9D1	-0.0476519	0.21392
ZNF37A	0.0370963	0.333379
MARK3	0.0598147	0.118618
SLC25A3	0.0232381	0.544624
FNDC3B	-0.267739	1.17e-12
FOSL2	-0.140901	0.000223092
CACNG5	-0.16856	9.62e-06
CACNG4	0.15432	5.19e-05
FRYL	0.0373031	0.330689
TMEM131	0.0781498	0.0413235
FSCN1	-0.294218	4.37e-15
ACTB	-0.142702	0.000184753
MOCOS	-0.0116463	0.761436
PLD1	-0.366015	4.78e-23
ATP12A	-0.257668	8.35e-12
WDR62	0.143669	0.000166817
DLG1	-0.061142	0.110647
RAB7A	0.0671156	0.0798611
BCAP29	0.0552416	0.149558
SEC31B	-0.00844259	0.82581
SART3	0.0902229	0.0184397
ARHGAP15	-0.232243	8.35e-10
TUBA3D	0.081729	0.0328411
PAX2	0.244615	9.48e-11
EXOSC7	0.0833416	0.0295351
KIFAP3	0.00817733	0.831199
MKRN2	-0.0734035	0.0553637
MCM6	0.0800327	0.0366552
REXO2	-0.221515	5e-09
RBM7	-0.314467	4.04e-17
RBMS2	-0.240794	1.88e-10
BAZ2A	0.118473	0.00194047
PTPN23	0.089267	0.0197218
MLH1	0.106299	0.00545621
UNG	0.108582	0.0045281
FMO4	0.000781971	0.983737
KLHL20	-0.0012502	0.974002
RGS11	0.249593	3.81e-11
SLC46A1	0.246916	6.24e-11
PLXNA2	-0.149577	8.81e-05
SPAG5	0.244685	9.36e-11
ANKRD13A	-0.226848	2.08e-09
TPD52	0.250363	3.31e-11
ACACB	-0.0790884	0.0389372
TRAF4	0.158211	3.32e-05
PAG1	-0.220554	5.85e-09
GPATCH1	0.0287915	0.452851
ICAM3	-0.259787	5.56e-12
NT5C2	-0.153062	5.98e-05
MCAM	-0.194963	2.87e-07
GPC4	0.102681	0.00728089
MBNL3	-0.208843	3.7e-08
CAMSAP3	0.24082	1.87e-10
RAP1GAP	0.0804557	0.0356705
XAB2	0.130406	0.000640384
ARHGEF1	-0.101354	0.00807709
STXBP2	0.216072	1.2e-08
MAP2K7	0.046904	0.221205
NMRK2	-0.0917379	0.0165567
DGKD	0.108726	0.00447452
CTTNBP2	-0.0560022	0.144024
ACTL6B	0.0706084	0.0653488
RARB	-0.361421	1.79e-22
TOP2B	-0.00951755	0.804056
TM9SF3	0.0786789	0.0399636
NFKB2	-0.0951869	0.0128859
UBE2T	0.21752	9.52e-09
PPP1R12B	-0.161796	2.18e-05
DNAJC10	0.0459547	0.230705
GTF3C1	0.243454	1.17e-10
IL4R	-0.199363	1.52e-07
USP33	-0.0338941	0.376815
PAK3	-0.350201	4.14e-21
CAPN6	-0.333957	3.13e-19
DCX	-0.209013	3.6e-08
SNRPA	0.0211196	0.581915
SPAG6	-0.139674	0.000253329
EXOSC5	0.0286253	0.455465
DYNC1I2	0.0187881	0.624277
APBB1IP	-0.219698	6.71e-09
LRCH4	0.0399123	0.297961
FAM76B	-0.13748	0.000317214
SIRT6	0.130863	0.000612592
TYR	-0.00645844	0.866304
POLD3	0.0230153	0.54849
ACTN2	-0.0636416	0.096785
CAPZB	-0.14759	0.000109519
GPR137B	0.130646	0.000625619
NAALAD2	-0.225629	2.55e-09
JADE1	0.0278352	0.468006
SLC25A43	0.0822485	0.0317433
UBE2A	0.10839	0.00460007
FGFR1	-0.0509818	0.183578
FKBP6	0.0495055	0.196613
SMC1B	-0.0837112	0.0288188
FBLN1	-0.176073	3.73e-06
ITGA8	-0.0591574	0.122728
CST7	-0.256542	1.04e-11
MAP2	-0.244293	1e-10
PIAS2	-0.0174538	0.649105
AMPH	-0.103063	0.00706531
ARAF	0.0444853	0.245975
MCCC1	-0.0957518	0.0123587
LAMP3	-0.288638	1.49e-14
FAP	-0.0608431	0.112404
NEBL	0.10101	0.00829553
ACER3	-0.0110797	0.772716
UBE2K	0.189885	5.87e-07
PIK3C3	-0.0189141	0.621955
N4BP2	0.0421774	0.27136
C12orf5	-0.0997234	0.00916032
TULP3	-0.0132068	0.730636
SYNJ2	0.0490596	0.200679
ADCY2	-0.145734	0.000133831
PPP2R5C	-0.0282757	0.460991
PMS2P1	0.193324	3.63e-07
RBFOX1	0.000640629	0.986676
GNB1	-0.0626532	0.10209
HOXA9	-0.239015	2.58e-10
EDN1	-0.271456	5.52e-13
MLLT10	-0.0432763	0.259057
ZCWPW1	0.0189887	0.62058
ADCYAP1R1	-0.190004	5.78e-07
FGF20	-0.0819733	0.0323208
P2RY10	-0.179713	2.32e-06
ITM2A	-0.278596	1.27e-13
NRD1	-0.0192631	0.615538
VDAC3	0.0834557	0.0293123
PCM1	0.0285021	0.457409
TNRC6C	0.0521972	0.173335
CBFA2T2	0.114878	0.00266007
BRINP1	-0.249489	3.89e-11
ITCH	0.0313033	0.414391
PKD2L2	-0.0188266	0.623568
TP53INP2	0.0676763	0.0773692
SDF4	-0.0623839	0.103576
MYH7B	0.00264754	0.944978
BPIFB2	0.143153	0.000176176
TP73	0.181943	1.73e-06
TOLLIP	0.0749786	0.0503193
UBE2D4	0.0320664	0.403101
CLUL1	-0.058083	0.129686
RUNX1T1	-0.176814	3.39e-06
CDH17	-0.24438	9.89e-11
THOC1	-0.00759373	0.843084
FKBP7	-0.18525	1.11e-06
OSBPL6	0.073458	0.0551823
SLC1A3	-0.195838	2.54e-07
XRCC5	0.0172793	0.65238
LXN	-0.203385	8.43e-08
SP140	-0.178563	2.7e-06
MKNK1	-0.193869	3.36e-07
TNS1	-0.21438	1.57e-08
REXO1	0.0524953	0.17089
SAR1A	0.0673018	0.0790267
CDC14A	-0.124405	0.00113174
RAPGEF3	0.0262716	0.493377
CEACAM1	-0.0554394	0.148103
SENP1	0.0369884	0.334788
DUSP13	0.114485	0.00275201
CIC	-0.100818	0.00841994
LIPE	-0.0346547	0.366195
FDFT1	0.0529567	0.167155
PAFAH1B3	0.240506	1.98e-10
OPHN1	-0.088758	0.0204356
AFM	0.0592789	0.121961
KIF22	0.247498	5.61e-11
SCGN	0.0456518	0.233796
LRRC16A	-0.0487281	0.203742
PGM1	-0.227395	1.9e-09
DDX1	0.0574012	0.134257
DNM2	0.0105445	0.783413
EPB41L2	-0.346728	1.07e-20
RIMS1	0.221519	5e-09
MOXD1	-0.244346	9.95e-11
STX7	-0.200201	1.35e-07
RABL2B	0.0294173	0.443085
KEAP1	0.061102	0.11088
DDX43	-0.226083	2.36e-09
PTPRH	-0.0604678	0.114641
DCT	-0.221769	4.8e-09
SLC35C2	0.111175	0.00364855
CRYBG3	-0.230722	1.08e-09
EPHA6	0.0262959	0.492978
SCTR	-0.0867872	0.023416
RFX3	-0.146983	0.000116972
RIF1	-0.0791748	0.0387234
RAB21	0.083591	0.02905
SLC4A4	-0.20629	5.45e-08
SMARCA2	-0.172021	6.25e-06
RDH8	-0.0651292	0.089217
SESN1	-0.0761539	0.0468109
MID2	0.0927252	0.0154222
PIH1D3	0.124994	0.00107138
COL5A3	-0.0301938	0.431137
SRCAP	0.0863919	0.0240571
KIAA0020	-0.166604	1.22e-05
CPB2	-0.0866436	0.023647
CHRNA3	-0.196883	2.18e-07
KCNN2	0.198019	1.85e-07
CNOT4	-0.0112138	0.770041
PSEN1	0.115745	0.00246714
CPOX	-0.0848877	0.0266375
CLDND1	-0.091724	0.0165732
MOK	0.0322194	0.400858
HSP90AA1	0.12532	0.00103928
RBL1	0.0923956	0.0157931
DLGAP4	0.0544846	0.155224
IGSF9B	0.206119	5.59e-08
CFHR2	0.023563	0.539013
CROCCP3	-0.0340708	0.374332
NDC80	0.0564274	0.141
AP4E1	-0.0124927	0.744679
RSBN1	-0.131739	0.00056241
MAGI3	0.0435145	0.256443
CXCL2	-0.341609	4.21e-20
AFP	0.00970289	0.80032
COL4A4	-0.346994	9.93e-21
TCF7	-0.354376	1.31e-21
OSTM1	-0.0804514	0.0356805
CDH7	0.0480742	0.209883
IMPG2	-0.0611252	0.110744
PCNP	-0.031679	0.40881
EXD2	0.132662	0.000513719
ARG2	-0.104995	0.00605999
MEF2C	-0.286359	2.44e-14
PTPRC	-0.237046	3.64e-10
CACNA1S	-0.0420898	0.272357
PKP1	-0.344725	1.83e-20
UBA5	0.0798612	0.0370612
STK17B	-0.236715	3.86e-10
CDC14B	-0.269313	8.5e-13
ZNF510	0.0189735	0.620861
LRP2	-0.0674594	0.0783255
ZNF506	0.0261602	0.495214
JMJD4	0.0543791	0.156027
DUSP12	0.11454	0.00273898
AACS	0.0753508	0.0491852
KIAA0141	0.076969	0.0445
SLC13A1	0.0550099	0.151275
CADPS2	0.0361631	0.345691
PCDHB4	0.00671208	0.861105
PCDHA6	-0.0343778	0.37004
PCDHGA2	-0.0623359	0.103842
HSPB11	-0.0132493	0.729803
PHLPP1	-0.0917173	0.0165811
ATP8B1	0.21337	1.83e-08
IL12RB2	-0.254133	1.63e-11
SMARCD3	0.0113706	0.766917
WDR70	0.0115741	0.762869
FYB	-0.191438	4.73e-07
MPP4	0.0175778	0.646779
STRADB	0.120896	0.00156133
BZW1	0.153554	5.66e-05
PGR	0.0405319	0.290517
C1QTNF3	0.0757513	0.0479887
ME2	-0.0645274	0.0922194
C5orf22	0.101112	0.00823024
CCNT2	0.00875765	0.819419
FAM135A	-0.364673	7.05e-23
COL19A1	-0.292053	7.06e-15
EPB41L3	-0.114128	0.00283807
COBLL1	-0.0175604	0.647105
DLG3	0.330154	8.32e-19
KCNK2	-0.220132	6.26e-09
SERTAD4	0.0221003	0.564504
TRAF5	0.12502	0.00106875
MRPL22	0.207376	4.62e-08
GEMIN5	0.0751232	0.0498761
OPRK1	-0.239802	2.24e-10
NFE2L1	-0.0367199	0.338311
SEMA5B	-0.118467	0.00194166
GSK3B	0.0508963	0.184315
ITGB5	0.0472383	0.217927
ERC1	-0.0609477	0.111786
XPO1	0.0293125	0.444712
LINC01587	-0.0539678	0.159185
RNF13	-0.0141661	0.711911
TRPM3	-0.339556	7.26e-20
PALB2	0.104715	0.00619728
DOPEY1	-0.0949615	0.0131018
LYRM2	-0.0107831	0.778639
BCKDHB	-0.0567891	0.138466
KAT6A	0.0480935	0.209701
ZCCHC6	-0.0349276	0.362431
ULK2	0.0802427	0.0361636
GRHL2	0.264102	2.4e-12
TNPO1	0.0320312	0.403617
PLOD1	-0.207343	4.65e-08
P2RX5	-0.149357	9.03e-05
ITGAE	-0.102496	0.00738769
DIS3	-0.111065	0.00368245
PIBF1	-0.103436	0.00686017
TDRD3	-0.0320933	0.402706
AC000111.6	-0.0745477	0.0516596
NUFIP1	-0.146546	0.000122639
PDS5B	-0.0947284	0.0133283
OXCT1	-0.125833	0.000990447
RRAGB	0.036883	0.336168
EPYC	-0.0239813	0.53183
CYLD	-0.129637	0.000689788
SLC27A5	0.126591	0.000922328
ZNF324	-0.0339762	0.37566
ZNF671	-0.030939	0.419846
ZNF416	0.0205504	0.592132
ZNF586	0.106249	0.00547813
ZNF446	0.168328	9.9e-06
ZNF264	0.0395452	0.30243
RPS5	-0.0475567	0.214837
FAT1	-0.279397	1.07e-13
YTHDC1	0.0820788	0.0320983
CHMP2B	0.0223778	0.559624
SMAP2	-0.094826	0.013233
PPIE	-0.134319	0.000435995
ZMPSTE24	0.0446011	0.244746
STARD7	-0.0729355	0.0569411
NOA1	0.0204229	0.594432
REST	0.00877757	0.819016
HAL	0.0311674	0.416422
SSH1	-0.140246	0.000238789
GSTP1	-0.340289	5.98e-20
APLP2	-0.0719382	0.0604272
KIAA1467	0.263485	2.71e-12
SLCO1A2	-0.305483	3.38e-16
WBP11	0.116314	0.00234771
EIF3I	-0.0129852	0.734984
NKAIN1	0.153063	5.98e-05
COL16A1	-0.19119	4.9e-07
TXLNA	-0.113011	0.00312302
APOB	-0.159334	2.91e-05
NCOA1	-0.109194	0.00430461
AGBL5	-0.0236122	0.538164
EFR3B	0.0830065	0.0301975
KIF3C	-0.104985	0.00606462
RAB10	0.0317145	0.408284
GCKR	-0.229082	1.43e-09
HADHA	-0.105794	0.005683
MAPRE3	0.087419	0.022422
CAD	-0.0277198	0.469853
CD59	-0.29558	3.23e-15
CD82	-0.215902	1.23e-08
BCORL1	-0.0340354	0.374828
ATRX	-0.0156031	0.684188
TAF9	0.270652	6.49e-13
FCN1	-0.255691	1.22e-11
MYNN	-0.0647322	0.0911887
MECOM	-0.0714476	0.062206
SCAMP1	0.18286	1.53e-06
PREP	-0.179125	2.51e-06
HACE1	-0.0930195	0.0150976
SEH1L	-0.112734	0.0031976
WDR47	-0.0720227	0.0601254
WDFY1	-0.0808428	0.0347892
OVGP1	0.176286	3.63e-06
SLC25A24	0.0355664	0.353713
MAP3K4	-0.0890579	0.0200123
PILRA	-0.133704	0.00046349
IGSF9	0.121944	0.00141956
ABCB1	-0.242827	1.31e-10
ZNF213	0.143874	0.000163228
AKR1B1	-0.348249	7.06e-21
CPNE3	0.144438	0.000153727
RRN3	0.17056	7.5e-06
CTTN	0.160644	2.5e-05
WNT11	-0.168004	1.03e-05
MTIF2	0.0420883	0.272374
DDHD2	0.0237698	0.535455
TTC39A	0.213951	1.68e-08
EPS15	-0.210649	2.8e-08
ORC1	0.0316924	0.40861
MGST2	0.238502	2.82e-10
CHERP	0.00583603	0.879084
ATG16L1	0.185231	1.11e-06
USP40	0.166248	1.28e-05
POMGNT1	0.0713299	0.0626389
RAD54L	0.0812817	0.0338125
MAST2	0.0807698	0.0349541
DNAJA1	0.0183185	0.632969
B4GALT1	-0.0868664	0.0232893
CHMP5	0.193738	3.42e-07
NFX1	0.0269997	0.481473
AQP6	-0.0711023	0.0634835
DIMT1	-0.0747276	0.0510963
IPO11	0.0749856	0.0502978
FOLH1	-0.184923	1.16e-06
EIF2AK1	0.256582	1.03e-11
NME8	-0.166799	1.19e-05
EPDR1	-0.11257	0.00324267
SNX10	0.0479373	0.211185
SEPHS1	0.0159579	0.677406
MRPL28	0.137269	0.000324068
HBQ1	-0.0901327	0.0185574
ITPKC	0.0040363	0.916205
CEACAM6	0.0932107	0.0148899
FAT2	-0.350519	3.8e-21
RBM22	0.0939096	0.0141518
TMED2	0.15515	4.72e-05
ERO1LB	0.0698211	0.0684143
ZFAND6	0.087231	0.0227138
HSD17B2	-0.23091	1.05e-09
TXLNG	0.0336809	0.379826
PPEF1	0.168158	1.01e-05
LAT2	-0.211087	2.62e-08
HUWE1	-0.0233567	0.542572
ZW10	-0.146215	0.000127087
ALG9	-0.0788764	0.0394657
MYBPC2	-0.283988	4.06e-14
NOX4	-0.0173367	0.651303
ACOX3	0.0947514	0.0133059
MTMR2	-0.237588	3.31e-10
PPP1R15A	-0.20556	6.08e-08
HSD17B14	-0.0162467	0.671905
TRIP6	-0.0822624	0.0317142
ACHE	-0.205776	5.89e-08
FTL	-0.0660456	0.0847968
SRRT	0.0603058	0.115618
BAX	0.010473	0.784845
NLK	0.205671	5.98e-08
PIGS	0.136986	0.000333514
ADAMTS2	-0.13646	0.000351765
TMPRSS11E	-0.0501741	0.190628
ATXN7L3	-0.0119998	0.754422
PGS1	-0.0159503	0.677551
PSMC5	0.165353	1.42e-05
UIMC1	-0.0318065	0.406926
CETP	-0.159465	2.87e-05
MMP2	-0.159324	2.92e-05
MT3	-0.191558	4.65e-07
LPCAT2	-0.292631	6.22e-15
GNAO1	-0.0721137	0.0598013
OGFOD1	-0.0383887	0.316799
SH3BP2	-0.148908	9.48e-05
NOP14	0.0645794	0.0919567
ADD1	0.0608779	0.112198
L2HGDH	0.168516	9.67e-06
TXNDC16	0.143691	0.000166431
C14orf166	0.0879118	0.0216722
NID2	-0.0579865	0.130325
GMCL1	0.0458907	0.231356
SF3B2	0.0438104	0.25322
KLHL42	0.0311194	0.417141
GNAS	0.0592492	0.122148
DNM1L	0.0148667	0.698346
PTHLH	-0.163923	1.69e-05
PHACTR3	0.0671663	0.079633
ERGIC2	0.0926033	0.0155585
TFAP2C	-0.0969733	0.0112833
AURKA	0.143025	0.000178577
CASS4	-0.251058	2.91e-11
PIR	0.0461774	0.228451
AAMDC	0.106785	0.00524519
RFX2	0.0872316	0.0227129
METTL2A	0.239495	2.37e-10
SULT2B1	0.218536	8.09e-09
ALG6	0.0781474	0.0413298
CNOT3	0.0287938	0.452815
GP6	0.0218772	0.568443
PTPN4	-0.116593	0.0022909
DDX18	-0.107382	0.00499636
KHSRP	0.12302	0.00128629
GNA11	0.0332391	0.386112
ASAP3	-0.0300217	0.433769
EDEM2	0.0723553	0.0589484
DNMT3B	0.0831906	0.029832
REM1	-0.189108	6.54e-07
TPX2	0.135309	0.000394929
FER1L4	0.0850674	0.0263171
PDRG1	0.131488	0.000576385
EPB41L1	0.0687165	0.072914
SLC15A1	-0.285234	3.11e-14
DOCK9	-0.102498	0.00738666
ANKRD10	-0.114522	0.00274325
TGDS	-0.193983	3.31e-07
DOCK3	-0.105496	0.00582124
C3orf18	-0.000293707	0.993891
COQ9	0.0503391	0.189172
TMEM40	-0.112585	0.00323839
KIF9	0.130061	0.000662111
ARHGAP28	-0.28088	7.86e-14
CRLS1	0.130661	0.000624739
DEFB127	0.049828	0.193709
PPP1R13B	0.045578	0.234554
ATRN	-0.0409343	0.285751
SMOX	-0.23081	1.07e-09
SIGLEC1	-0.0235798	0.538723
FKBP1A	-0.103489	0.00683172
NSFL1C	0.0871712	0.0228074
SLC4A11	-0.0814774	0.0333845
C20orf194	-0.163378	1.81e-05
ZNF343	0.0205197	0.592686
EBF4	0.188465	7.15e-07
CPXM1	-0.258032	7.79e-12
MAVS	0.0622774	0.104168
LZTS3	-0.231678	9.2e-10
F11	-0.0440776	0.250334
XRN2	0.0521416	0.173795
KIZ	0.0771275	0.0440621
DYNLL1	0.109651	0.00414442
TESC	-0.178188	2.84e-06
SNX5	0.0297828	0.437438
RPL6	-0.0403843	0.292278
SIRPG	-0.216167	1.18e-08
MAPKAPK5	0.149629	8.76e-05
P2RX7	-0.113969	0.00287722
ESF1	0.017142	0.654963
RBBP9	0.0285333	0.456915
ANAPC5	0.113779	0.00292441
SLC23A2	-0.11527	0.00257136
SLC8B1	-0.0897575	0.0190545
TMEM230	0.186998	8.75e-07
DZANK1	0.116585	0.00229252
KDM2B	-0.083951	0.0283622
CFAP61	0.22127	5.21e-09
LHX5	-0.164219	1.63e-05
TASP1	-0.0476946	0.213509
OAS1	0.080218	0.036221
GCN1L1	0.0894137	0.0195201
RPLP0	-0.0293157	0.444663
PXN	0.022585	0.555993
SIRT4	-0.0412836	0.281655
RPH3A	-0.135786	0.000376477
KIF16B	0.168049	1.02e-05
TRMT6	0.00552579	0.885466
CHGB	-0.21318	1.89e-08
PEBP1	0.152488	6.38e-05
TBX5	-0.0982913	0.0102168
BRAP	0.154365	5.16e-05
ERP29	0.0585175	0.126836
NOS1	-0.144691	0.00014965
FUS	0.119645	0.00174766
IGBP1	0.0614412	0.108909
FXYD5	-0.267079	1.33e-12
ZNF302	0.0284424	0.458351
GRAMD1A	0.119836	0.00171791
FXYD3	0.150808	7.69e-05
HEPH	-0.245403	8.22e-11
CDIP1	-0.211834	2.33e-08
CMTM1	-0.0472591	0.217724
KCNH4	-0.115267	0.00257203
GANAB	-0.034864	0.363306
GMIP	-0.070974	0.063964
RBM41	0.0834798	0.0292654
BIRC5	0.110131	0.00398222
LAG3	-0.0899274	0.018828
MLF2	0.13215	0.000540254
OTUB2	0.103296	0.00693656
DDX24	-0.0331144	0.387897
ZBTB25	0.0932974	0.0147965
NECAP1	0.17625	3.65e-06
ARHGAP4	-0.144554	0.000151845
ANKRD24	0.14844	9.98e-05
DHX32	0.0243371	0.525758
RCOR1	0.0590191	0.123607
GPATCH2L	-0.0336355	0.380469
LTBP4	-0.197567	1.98e-07
BLVRB	0.2172	1e-08
SLC9A1	0.114166	0.00282879
SPTLC1	0.0383693	0.317044
PAPOLA	0.114149	0.002833
CCNK	0.068389	0.0742937
PCBP4	-0.0544063	0.15582
RGS1	-0.0778336	0.0421547
YPEL3	0.0633743	0.0981976
MRPS33	0.175563	3.98e-06
NDUFB2	0.092317	0.0158827
NUDC	0.0454527	0.235844
MAEA	0.0932558	0.0148412
ICAM1	-0.242593	1.36e-10
STRN4	0.0660561	0.0847471
IRAK3	-0.323409	4.54e-18
LYZ	-0.161847	2.17e-05
SI	0.0443547	0.247365
MUL1	-0.0752544	0.0494768
TFAP4	0.0652235	0.0887537
PDCD7	-0.18832	7.29e-07
SPG21	-0.0682252	0.0749913
FETUB	-0.246284	7e-11
DNAJB11	-0.0163754	0.669459
P3H2	-0.365485	5.58e-23
THPO	0.114134	0.00283647
CHRD	0.0735141	0.0549963
FLT3LG	-0.0827342	0.0307451
RAB11FIP3	0.172377	5.97e-06
GNPTG	0.144153	0.000158461
ZNF268	-0.0159821	0.676945
GOLGA3	0.0689808	0.0718158
PABPC4	-0.149696	8.7e-05
CD209	-0.30075	1e-15
CERS4	0.303818	4.97e-16
MCOLN1	0.137483	0.000317105
USP48	-0.137662	0.000311387
EFNB1	-0.266462	1.5e-12
PDPR	-0.128635	0.00075946
AARS	0.0247208	0.519251
GLG1	-0.264488	2.22e-12
KIF4A	0.142365	0.000191416
TNRC6A	0.0496963	0.194891
PLEKHG2	-0.216447	1.13e-08
DLL3	-0.133671	0.000464984
NAT14	0.0494358	0.197245
PITPNM2	-0.188379	7.23e-07
EXOC1	0.0182059	0.63506
RBM27	0.114181	0.00282511
POU4F3	0.0687823	0.0726393
OSBPL8	-0.088686	0.0205384
DTX2	-0.0276778	0.470527
NLRC4	-0.166368	1.26e-05
PUS7	-0.00791996	0.836436
LAMB4	-0.126913	0.000894717
NRCAM	0.00306911	0.936234
LAMB1	-0.203478	8.31e-08
SLC26A4	-0.143739	0.000165584
SLC26A3	0.0455368	0.234978
DLD	-0.0280178	0.46509
WDR7	-0.010246	0.789399
TXNL1	0.0628119	0.101224
IL5RA	-0.117791	0.00206163
ABCC6	0.119686	0.00174131
CMTM6	-0.108423	0.00458776
ITGA6	-0.24126	1.73e-10
RAPGEF4	0.0115957	0.76244
pk	-0.0262449	0.493817
SMPX	-0.202385	9.77e-08
FH	0.135334	0.000393951
SEL1L3	-0.253732	1.76e-11
TF	-0.351123	3.21e-21
CDV3	-0.0286112	0.455688
MYO15A	0.0679759	0.076064
ALKBH5	-0.0682371	0.0749406
APOH	0.0226929	0.554107
NLRP1	-0.276318	2.04e-13
PITPNM3	-0.142458	0.000189552
SPAG7	-0.038674	0.313213
ORC6	0.0700444	0.0675331
ZFHX4	-0.102518	0.00737503
SLC17A6	-0.0828244	0.0305628
CPA1	-0.244493	9.69e-11
ZC3HC1	-0.00754898	0.843997
ESR1	0.296251	2.78e-15
RGS17	-0.0721167	0.0597908
ANGPT2	-0.0523773	0.171855
TMEM101	0.0164838	0.667402
CD200	-0.306382	2.74e-16
CCDC80	-0.208002	4.2e-08
CMA1	-0.157883	3.45e-05
PSME1	0.150129	8.29e-05
PPP2R3C	-0.149552	8.84e-05
HAUS4	0.121976	0.00141538
JPH4	-0.19941	1.51e-07
MYH7	-0.156934	3.85e-05
CEBPE	-0.0441619	0.249428
SLC7A8	0.180725	2.03e-06
OSGEP	0.0159244	0.678046
SLC22A17	-0.0428792	0.263457
RNF31	0.0199163	0.603611
SCFD1	0.0596522	0.119624
G2E3	0.0335567	0.381587
HECTD1	0.028637	0.45528
HNRNPC	0.119069	0.00184017
RPGRIP1	0.0612654	0.109927
SUPT16H	0.124098	0.00116445
TOX4	0.171367	6.78e-06
GEMIN2	0.0199455	0.603081
TGM1	-0.270264	7.02e-13
TINF2	0.0557901	0.145551
DAZL	-0.218366	8.32e-09
TBL1Y	0.0155789	0.684651
SEMA6A	-0.188993	6.65e-07
TRPM7	-0.0514013	0.179993
TYRO3	-0.0451625	0.238851
WDR76	0.167707	1.07e-05
CAPN3	-0.194637	3.01e-07
SNAP23	0.00704105	0.854372
TBX15	-0.175034	4.26e-06
PHGDH	-0.173234	5.36e-06
COL9A3	-0.268418	1.02e-12
EZR	0.154192	5.26e-05
MYL6	0.0631551	0.0993682
AGO1	-0.200435	1.3e-07
TEKT2	0.0252411	0.510493
CLSPN	0.0521008	0.174132
RFFL	0.0413258	0.281164
UNC13D	-0.254429	1.55e-11
MFSD11	0.0732766	0.0557879
DPYSL2	-0.305631	3.27e-16
TGFB2	-0.179684	2.33e-06
GPATCH2	0.2498	3.67e-11
NUP50	-0.0191834	0.617002
CDC45	0.106575	0.0053355
COMT	0.0724497	0.058618
CECR1	-0.210774	2.75e-08
XXbac-B461K10.4	-0.196707	2.24e-07
VNN3	-0.0605623	0.114074
ECHDC1	-0.314312	4.2e-17
[truncated: 20,569 more rows]
