# Supplementary material for: A Prognostic Model for Breast Cancer Based on Cancer Incidence-Related DNA Methylation Pattern
Source: Front Genet. 2022 Jan 3;12:814480. doi: 10.3389/fgene.2021.814480 (PMC8762114; doi:10.3389/fgene.2021.814480)
Supplement: Supplementary file 3 [file Table1.XLSX]

## Sheet: Supplemental Table 1
Supplemental Table 1. Hazard ratios of BCIPs for overall survival in TCGA BC patients
Probes	HR	Transformed HR
cg22321558	1.04995e-09	2.22382
cg25499099	0.00100543	5.08866
cg07441143	0.0573108	-0.818566
cg25433648	0.0817075	-0.765801
cg11154879	0.114979	-0.836263
cg13587552	0.140461	3.53209
cg05444024	0.163737	3.69691
cg03885639	0.181434	2.18168
cg27609819	0.198089	-0.942689
cg16413535	0.198362	2.58572
cg04298323	0.234199	2.98916
cg15684563	0.374987	16.8268
cg07241568	3.18168	-0.885021
cg01610488	3.22382	10.3947
cg07703401	3.58572	31.3184
cg14724613	3.97833	-0.859539
cg08319991	3.98916	3.01333
cg14384532	4.01333	25.6614
cg17188046	4.22723	2.97833
cg05647859	4.53209	-0.625013
cg06357925	4.69691	-0.801638
cg03285457	6.08866	3.22723
cg23141855	6.5757	-1
cg22411207	6.60543	5.60543
cg24399106	9.37644	5.5757
cg11946503	11.3947	8.37644
cg09450020	17.8268	-0.918292
cg14538332	26.6614	-0.998995
cg13226172	32.3184	-0.801911
